# Supplementary material for: Strategy for Local Plant-Based Material Valorisation to Higher-Value Feed Stock for Piglets
Source: Animals (Basel). 2022 Apr 22;12(9):1092. doi: 10.3390/ani12091092 (PMC9100104; doi:10.3390/ani12091092)
Supplement: Supplementary file 1 [file animals-12-01092-s001.zip]

Archive with 2 entries (2 files):
- Supplementary File S1. Extrusion and Fermentation Parameters.pdf
- Supplementary File S2. Piglets feces volatile compounds profile (1).pdf
